# Supplementary material for: The Development of a Series of Genomic DNA Reference Materials with Specific Copy Number Ratios for The Detection of Genetically Modified Maize DBN9936
Source: Foods. 2024 Feb 28;13(5):747. doi: 10.3390/foods13050747 (PMC10930674; doi:10.3390/foods13050747)
Supplement: Supplementary file 1 [file foods-13-00747-s001.zip]

Archive with 1 entries (1 files):
- foods-2833729-supplementary.pdf
